# Supplementary material for: Butyrate Prevents TGF-β1-Induced Alveolar Myofibroblast Differentiation and Modulates Energy Metabolism
Source: Metabolites. 2021 Apr 22;11(5):258. doi: 10.3390/metabo11050258 (PMC8143476; doi:10.3390/metabo11050258)
Supplement: Supplementary file 1 [file metabolites-11-00258-s001.zip]

Archive with 1 entries (1 files):
- metabolites-1161063-supplementary.pdf
